# Supplementary material for: Efficacy and Safety of Colistin versus Tigecycline for Multi-Drug-Resistant and Extensively Drug-Resistant Gram-Negative Pathogens—A Meta-Analysis
Source: Antibiotics (Basel). 2022 Nov 15;11(11):1630. doi: 10.3390/antibiotics11111630 (PMC9686723; doi:10.3390/antibiotics11111630)
Supplement: Supplementary file 1 [file antibiotics-11-01630-s001.zip]

Archive with 1 entries (1 files):
- antibiotics-1891757-supplementary.pdf
